# Supplementary material for: SIDT2 Associates with Apolipoprotein A1 (ApoA1) and Facilitates ApoA1 Secretion in Hepatocytes
Source: Cells. 2023 Sep 26;12(19):2353. doi: 10.3390/cells12192353 (PMC10571540; doi:10.3390/cells12192353)
Supplement: Supplementary file 1 [file cells-12-02353-s001.zip]

Archive with 7 entries (7 files):
- ._Video 1.mov
- ._Video 2.mov
- ._Video 3.mov
- Supp fig 1-combined.pdf
- Video 1.mov
- Video 2.mov
- Video 3.mov
